# Supplementary material for: Kinematic Analysis of the Lower Limb in Uchi-Mata: Comparison Between Elite Athletes Specializing and Non-Specializing
Source: J Funct Morphol Kinesiol. 2025 Sep 30;10(4):378. doi: 10.3390/jfmk10040378 (PMC12551108; doi:10.3390/jfmk10040378)
Supplement: Supplementary file 1 [file jfmk-10-00378-s001.zip]

Archive with 1 entries (1 files):
- jfmk-3767541-supplementary.pdf
